# Supplementary material for: Taxonomy of Linyphiidae (Arthropoda, Araneae) in Théniet El Had National Park with new records for Algeria
Source: Biodivers Data J. 2024 Sep 18;12:e125331. doi: 10.3897/BDJ.12.e125331 (PMC11424985; doi:10.3897/BDJ.12.e125331)
Supplement: XML Treatment for Walckenaeria erythrina [file BDJ.12.e125331-treatment23.xml]

<!DOCTYPE tp:taxon-treatment
  PUBLIC "-//TaxonX//DTD Taxonomic Treatment Publishing DTD v0 20100105//EN" "tax-treatment-NSO.dtd">
<tp:taxon-treatment xmlns:tp="http://www.plazi.org/taxpub"><tp:treatment-meta><mixed-citation publication-type="journal"><person-group><name><surname>Saadi</surname><given-names>Amina</given-names></name><name><surname>Bakhouche</surname><given-names>Badis</given-names></name><name><surname>Djemadi</surname><given-names>Imad</given-names></name><name><surname>Beladjal</surname><given-names>Lynda</given-names></name><name><surname>Kherbouche-Abrous</surname><given-names>Ourida</given-names></name></person-group><article-title>Taxonomy of <tp:taxon-name><tp:taxon-name-part taxon-name-part-type="family">Linyphiidae</tp:taxon-name-part></tp:taxon-name> (<tp:taxon-name><tp:taxon-name-part taxon-name-part-type="phylum">Arthropoda</tp:taxon-name-part></tp:taxon-name>, <tp:taxon-name><tp:taxon-name-part taxon-name-part-type="order">Araneae</tp:taxon-name-part></tp:taxon-name>) in Théniet El Had National Park with new records for Algeria</article-title><source>Biodivers Data J</source><day>18</day><month>09</month><year>2024</year><volume>12</volume><pub-id pub-id-type="doi">10.3897/BDJ.12.e125331</pub-id></mixed-citation></tp:treatment-meta><tp:nomenclature><tp:taxon-name>
            <object-id xmlns:xlink="http://www.w3.org/1999/xlink" content-type="arpha" xlink:type="simple">9FE4332A-0823-594C-9A3E-685D4D3370BE</object-id>
            <tp:taxon-name-part taxon-name-part-type="genus">Walckenaeria</tp:taxon-name-part>
            <tp:taxon-name-part taxon-name-part-type="species">erythrina</tp:taxon-name-part>
          </tp:taxon-name><tp:taxon-authority>(Simon, 1884)</tp:taxon-authority></tp:nomenclature><tp:treatment-sec sec-type="materials"><title>Materials</title><list list-type="alpha-lower" list-content="occurrences"><list-item><p><bold>Type status:</bold> <named-content xmlns:xlink="http://www.w3.org/1999/xlink" content-type="dwc:typeStatus" xlink:type="simple">Other material</named-content>. <bold>Occurrence:</bold> recordedBy: <named-content xmlns:xlink="http://www.w3.org/1999/xlink" content-type="dwc:recordedBy" xlink:type="simple">Amina Saadi</named-content>; individualCount: <named-content xmlns:xlink="http://www.w3.org/1999/xlink" content-type="dwc:individualCount" xlink:type="simple">1</named-content>; sex: <named-content xmlns:xlink="http://www.w3.org/1999/xlink" content-type="dwc:sex" xlink:type="simple">1 female</named-content>; lifeStage: <named-content xmlns:xlink="http://www.w3.org/1999/xlink" content-type="dwc:lifeStage" xlink:type="simple">adult</named-content>; occurrenceID: <named-content xmlns:xlink="http://www.w3.org/1999/xlink" content-type="dwc:occurrenceID" xlink:type="simple">AFCC91CF-3DCE-5C5E-82B3-C1087449B408</named-content>; <bold>Taxon:</bold> scientificNameID: <named-content xmlns:xlink="http://www.w3.org/1999/xlink" content-type="dwc:scientificNameID" xlink:type="simple">urn:lsid:nmbe.ch:spidersp:013287</named-content>; scientificName: <named-content xmlns:xlink="http://www.w3.org/1999/xlink" content-type="dwc:scientificName" xlink:type="simple"><italic><tp:taxon-name><tp:taxon-name-part taxon-name-part-type="genus" reg="Walckenaeria">Walckenaeria</tp:taxon-name-part><tp:taxon-name-part taxon-name-part-type="species" reg="erythrina">erythrina</tp:taxon-name-part></tp:taxon-name></italic> (Simon, 1884)</named-content>; kingdom: <named-content xmlns:xlink="http://www.w3.org/1999/xlink" content-type="dwc:kingdom" xlink:type="simple"><tp:taxon-name><tp:taxon-name-part taxon-name-part-type="kingdom">Animalia</tp:taxon-name-part></tp:taxon-name></named-content>; phylum: <named-content xmlns:xlink="http://www.w3.org/1999/xlink" content-type="dwc:phylum" xlink:type="simple"><tp:taxon-name><tp:taxon-name-part taxon-name-part-type="phylum">Arthropoda</tp:taxon-name-part></tp:taxon-name></named-content>; class: <named-content xmlns:xlink="http://www.w3.org/1999/xlink" content-type="dwc:class" xlink:type="simple"><tp:taxon-name><tp:taxon-name-part taxon-name-part-type="class">Arachnida</tp:taxon-name-part></tp:taxon-name></named-content>; order: <named-content xmlns:xlink="http://www.w3.org/1999/xlink" content-type="dwc:order" xlink:type="simple"><tp:taxon-name><tp:taxon-name-part taxon-name-part-type="order">Araneae</tp:taxon-name-part></tp:taxon-name></named-content>; family: <named-content xmlns:xlink="http://www.w3.org/1999/xlink" content-type="dwc:family" xlink:type="simple"><tp:taxon-name><tp:taxon-name-part taxon-name-part-type="family">Linyphiidae</tp:taxon-name-part></tp:taxon-name></named-content>; genus: <named-content xmlns:xlink="http://www.w3.org/1999/xlink" content-type="dwc:genus" xlink:type="simple"><tp:taxon-name><tp:taxon-name-part taxon-name-part-type="genus">Walckenaeria</tp:taxon-name-part></tp:taxon-name></named-content>; taxonRank: <named-content xmlns:xlink="http://www.w3.org/1999/xlink" content-type="dwc:taxonRank" xlink:type="simple">species</named-content>; taxonomicStatus: <named-content xmlns:xlink="http://www.w3.org/1999/xlink" content-type="dwc:taxonomicStatus" xlink:type="simple">accepted</named-content>; <bold>Location:</bold> higherGeography: <named-content xmlns:xlink="http://www.w3.org/1999/xlink" content-type="dwc:higherGeography" xlink:type="simple">North Africa</named-content>; continent: <named-content xmlns:xlink="http://www.w3.org/1999/xlink" content-type="dwc:continent" xlink:type="simple">Africa</named-content>; country: <named-content xmlns:xlink="http://www.w3.org/1999/xlink" content-type="dwc:country" xlink:type="simple">Algeria</named-content>; countryCode: <named-content xmlns:xlink="http://www.w3.org/1999/xlink" content-type="dwc:countryCode" xlink:type="simple">DZ</named-content>; municipality: <named-content xmlns:xlink="http://www.w3.org/1999/xlink" content-type="dwc:municipality" xlink:type="simple">Theniet El Had</named-content>; verbatimElevation: <named-content xmlns:xlink="http://www.w3.org/1999/xlink" content-type="dwc:verbatimElevation" xlink:type="simple">1470 m</named-content>; verbatimCoordinateSystem: <named-content xmlns:xlink="http://www.w3.org/1999/xlink" content-type="dwc:verbatimCoordinateSystem" xlink:type="simple">35°52’00’’ N, 01°58’07’’ E</named-content>; <bold>Identification:</bold> identifiedBy: <named-content xmlns:xlink="http://www.w3.org/1999/xlink" content-type="dwc:identifiedBy" xlink:type="simple">Ourida Kherbouche-Abrous</named-content>; <bold>Event:</bold> samplingProtocol: <named-content xmlns:xlink="http://www.w3.org/1999/xlink" content-type="dwc:samplingProtocol" xlink:type="simple">pitfall traps</named-content>; year: <named-content xmlns:xlink="http://www.w3.org/1999/xlink" content-type="dwc:year" xlink:type="simple">2019</named-content>; month: <named-content xmlns:xlink="http://www.w3.org/1999/xlink" content-type="dwc:month" xlink:type="simple">7</named-content>; day: <named-content xmlns:xlink="http://www.w3.org/1999/xlink" content-type="dwc:day" xlink:type="simple">1-15</named-content></p></list-item><list-item><p><bold>Type status:</bold> <named-content xmlns:xlink="http://www.w3.org/1999/xlink" content-type="dwc:typeStatus" xlink:type="simple">Other material</named-content>. <bold>Occurrence:</bold> recordedBy: <named-content xmlns:xlink="http://www.w3.org/1999/xlink" content-type="dwc:recordedBy" xlink:type="simple">Amina Saadi</named-content>; individualCount: <named-content xmlns:xlink="http://www.w3.org/1999/xlink" content-type="dwc:individualCount" xlink:type="simple">1</named-content>; sex: <named-content xmlns:xlink="http://www.w3.org/1999/xlink" content-type="dwc:sex" xlink:type="simple">1 male</named-content>; lifeStage: <named-content xmlns:xlink="http://www.w3.org/1999/xlink" content-type="dwc:lifeStage" xlink:type="simple">adult</named-content>; occurrenceID: <named-content xmlns:xlink="http://www.w3.org/1999/xlink" content-type="dwc:occurrenceID" xlink:type="simple">85521687-EE73-590C-A9ED-6383F766EA1E</named-content>; <bold>Taxon:</bold> scientificNameID: <named-content xmlns:xlink="http://www.w3.org/1999/xlink" content-type="dwc:scientificNameID" xlink:type="simple">urn:lsid:nmbe.ch:spidersp:013287</named-content>; scientificName: <named-content xmlns:xlink="http://www.w3.org/1999/xlink" content-type="dwc:scientificName" xlink:type="simple"><italic><tp:taxon-name><tp:taxon-name-part taxon-name-part-type="genus" reg="Walckenaeria">Walckenaeria</tp:taxon-name-part><tp:taxon-name-part taxon-name-part-type="species" reg="erythrina">erythrina</tp:taxon-name-part></tp:taxon-name></italic> (Simon, 1884)</named-content>; kingdom: <named-content xmlns:xlink="http://www.w3.org/1999/xlink" content-type="dwc:kingdom" xlink:type="simple"><tp:taxon-name><tp:taxon-name-part taxon-name-part-type="kingdom">Animalia</tp:taxon-name-part></tp:taxon-name></named-content>; phylum: <named-content xmlns:xlink="http://www.w3.org/1999/xlink" content-type="dwc:phylum" xlink:type="simple"><tp:taxon-name><tp:taxon-name-part taxon-name-part-type="phylum">Arthropoda</tp:taxon-name-part></tp:taxon-name></named-content>; class: <named-content xmlns:xlink="http://www.w3.org/1999/xlink" content-type="dwc:class" xlink:type="simple"><tp:taxon-name><tp:taxon-name-part taxon-name-part-type="class">Arachnida</tp:taxon-name-part></tp:taxon-name></named-content>; order: <named-content xmlns:xlink="http://www.w3.org/1999/xlink" content-type="dwc:order" xlink:type="simple"><tp:taxon-name><tp:taxon-name-part taxon-name-part-type="order">Araneae</tp:taxon-name-part></tp:taxon-name></named-content>; family: <named-content xmlns:xlink="http://www.w3.org/1999/xlink" content-type="dwc:family" xlink:type="simple"><tp:taxon-name><tp:taxon-name-part taxon-name-part-type="family">Linyphiidae</tp:taxon-name-part></tp:taxon-name></named-content>; genus: <named-content xmlns:xlink="http://www.w3.org/1999/xlink" content-type="dwc:genus" xlink:type="simple"><tp:taxon-name><tp:taxon-name-part taxon-name-part-type="genus">Walckenaeria</tp:taxon-name-part></tp:taxon-name></named-content>; taxonRank: <named-content xmlns:xlink="http://www.w3.org/1999/xlink" content-type="dwc:taxonRank" xlink:type="simple">species</named-content>; taxonomicStatus: <named-content xmlns:xlink="http://www.w3.org/1999/xlink" content-type="dwc:taxonomicStatus" xlink:type="simple">accepted</named-content>; <bold>Location:</bold> higherGeography: <named-content xmlns:xlink="http://www.w3.org/1999/xlink" content-type="dwc:higherGeography" xlink:type="simple">North Africa</named-content>; continent: <named-content xmlns:xlink="http://www.w3.org/1999/xlink" content-type="dwc:continent" xlink:type="simple">Africa</named-content>; country: <named-content xmlns:xlink="http://www.w3.org/1999/xlink" content-type="dwc:country" xlink:type="simple">Algeria</named-content>; countryCode: <named-content xmlns:xlink="http://www.w3.org/1999/xlink" content-type="dwc:countryCode" xlink:type="simple">DZ</named-content>; municipality: <named-content xmlns:xlink="http://www.w3.org/1999/xlink" content-type="dwc:municipality" xlink:type="simple">Theniet El Had</named-content>; verbatimElevation: <named-content xmlns:xlink="http://www.w3.org/1999/xlink" content-type="dwc:verbatimElevation" xlink:type="simple">1470 m</named-content>; verbatimCoordinateSystem: <named-content xmlns:xlink="http://www.w3.org/1999/xlink" content-type="dwc:verbatimCoordinateSystem" xlink:type="simple">35°52’00’’ N, 01°58’07’’ E</named-content>; <bold>Identification:</bold> identifiedBy: <named-content xmlns:xlink="http://www.w3.org/1999/xlink" content-type="dwc:identifiedBy" xlink:type="simple">Ourida Kherbouche-Abrous</named-content>; <bold>Event:</bold> samplingProtocol: <named-content xmlns:xlink="http://www.w3.org/1999/xlink" content-type="dwc:samplingProtocol" xlink:type="simple">pitfall traps</named-content>; year: <named-content xmlns:xlink="http://www.w3.org/1999/xlink" content-type="dwc:year" xlink:type="simple">2019</named-content>; month: <named-content xmlns:xlink="http://www.w3.org/1999/xlink" content-type="dwc:month" xlink:type="simple">10</named-content>; day: <named-content xmlns:xlink="http://www.w3.org/1999/xlink" content-type="dwc:day" xlink:type="simple">1-15</named-content></p></list-item></list></tp:treatment-sec><tp:treatment-sec sec-type="Distribution"><title>Distribution</title><p><bold>Algerian distribution</bold>: North part of the country (<xref ref-type="bibr" rid="B11360410">Simon 1884</xref>, <xref ref-type="bibr" rid="B11360436">Simon 1926</xref>, <xref ref-type="bibr" rid="B11362140">Bosmans and DeSmet 1993</xref>).</p><p><bold>Global distribution</bold>: France (Corsica), Morocco, Algeria, Tunisia (<xref ref-type="bibr" rid="B11360480">World Spider Catalog 2024</xref>).</p></tp:treatment-sec><ref-list><ref id="B11360410"><element-citation xmlns:xlink="http://www.w3.org/1999/xlink" publication-type="book" xlink:type="simple"><person-group person-group-type="author"><name name-style="western"><surname>Simon</surname><given-names>Eugène</given-names></name></person-group><year>1884</year><source>Les arachnides de France.</source><volume>Tome cinquième, deuxième et troisième partie</volume><publisher-name>Roret</publisher-name><publisher-loc>Paris</publisher-loc><size units="page">180-885</size></element-citation></ref><ref id="B11360436"><element-citation xmlns:xlink="http://www.w3.org/1999/xlink" publication-type="book" xlink:type="simple"><person-group person-group-type="author"><name name-style="western"><surname>Simon</surname><given-names>Eugène</given-names></name></person-group><year>1926</year><source>Les arachnides de France. Synopsis générale et catalogue des espèces françaises de l’ordre des <tp:taxon-name><tp:taxon-name-part taxon-name-part-type="order">Araneae</tp:taxon-name-part></tp:taxon-name>.</source><volume>Tome VI. 2e partie</volume><publisher-name>Roret</publisher-name><publisher-loc>Paris</publisher-loc><size units="page">309-532</size></element-citation></ref><ref id="B11362140"><element-citation xmlns:xlink="http://www.w3.org/1999/xlink" publication-type="article" xlink:type="simple"><person-group person-group-type="author"><name name-style="western"><surname>Bosmans</surname><given-names>Robert</given-names></name><name name-style="western"><surname>DeSmet</surname><given-names>Koen</given-names></name></person-group><year>1993</year><article-title>Le genre <italic><tp:taxon-name><tp:taxon-name-part taxon-name-part-type="genus" reg="Walckenaeria">Walckenaeria</tp:taxon-name-part></tp:taxon-name></italic> Blackwall en Afrique du Nord (<tp:taxon-name><tp:taxon-name-part taxon-name-part-type="order">Araneae</tp:taxon-name-part></tp:taxon-name>, <tp:taxon-name><tp:taxon-name-part taxon-name-part-type="family">Linyphiidae</tp:taxon-name-part></tp:taxon-name>). Etudes sur les <tp:taxon-name><tp:taxon-name-part taxon-name-part-type="family">Linyphiidae</tp:taxon-name-part></tp:taxon-name> nord-africaines, I</article-title><source>Revue Arachnologique</source><volume>10</volume><issue>2</issue><fpage>21</fpage><lpage>51</lpage></element-citation></ref><ref id="B11360480"><element-citation xmlns:xlink="http://www.w3.org/1999/xlink" publication-type="website" xlink:type="simple"><person-group person-group-type="author"><name name-style="western"><surname>Catalog</surname><given-names>World Spider</given-names></name></person-group><article-title>World Spider Catalog. Version 25.0. Natural History Museum Bern</article-title><uri xlink:type="simple">http://wsc.nmbe.ch</uri><date-in-citation content-type="access-date">2024-03-15T00:35:16+00:00</date-in-citation></element-citation></ref></ref-list></tp:taxon-treatment>
